# Supplementary material for: Impact of Climate Change on the Distribution of Three Rare Salamanders (Liua shihi, Pseudohynobius jinfo, and Tylototriton wenxianensis) in Chongqing, China, and Their Conservation Implications
Source: Animals (Basel). 2024 Feb 21;14(5):672. doi: 10.3390/ani14050672 (PMC10931183; doi:10.3390/ani14050672)
Supplement: Supplementary file 1 [file animals-14-00672-s001.zip]

Archive with 4 entries (4 files):
- Figure S1-2.pdf
- Table S1-3.pdf
- Table S4-6.xlsx
- Table S7-12.pdf
