# Supplementary material for: Impact of Climate Change on the Distribution of Three Rare Salamanders (Liua shihi, Pseudohynobius jinfo, and Tylototriton wenxianensis) in Chongqing, China, and Their Conservation Implications
Source: Animals (Basel). 2024 Feb 21;14(5):672. doi: 10.3390/ani14050672 (PMC10931183; doi:10.3390/ani14050672)
Supplement: Supplementary file 1 [file animals-14-00672-s001.zip › Table S4-6.xlsx]

## Sheet: Table S4
Table S4 MaxEnt modeling parameters and evaluation results of model accuracy for Liua shihi
	fc	rm	tune.args	auc.train	cbi.train	auc.diff.avg	auc.diff.sd	auc.val.avg	auc.val.sd	cbi.val.avg	cbi.val.sd	or.10p.avg	or.10p.sd	or.mtp.avg	or.mtp.sd	AICc	delta.AICc	w.AIC	ncoef
1	L	0.5	fc.L_rm.0.5	0.982083	0.924	0.0191495	0.165288	0.98077	0.216043	NA	NA	0.12069	2.45948	0.0172414	0.982759	1503.9	9.03572	0.0087922	7
2	LQ	0.5	fc.LQ_rm.0.5	0.983732	0.978	0.0183139	0.154302	0.98122	0.203257	NA	NA	0.103448	2.29925	0.0344828	1.37759	1494.87	0	0.805712	9
3	H	0.5	fc.H_rm.0.5	0.99055	0.936	0.0144158	0.143914	0.983604	0.170615	NA	NA	0.172414	2.85187	0.0862069	2.11901	NA	NA	NA	83
4	L	1	fc.L_rm.1	0.981901	0.935	0.0191763	0.165431	0.980621	0.216228	NA	NA	0.103448	2.29925	0.0172414	0.982759	1505.62	10.7524	0.00372676	7
5	LQ	1	fc.LQ_rm.1	0.983176	0.973	0.018706	0.162681	0.980653	0.211481	NA	NA	0.103448	2.29925	0.0172414	0.982759	1501.49	6.62544	0.0293415	10
6	H	1	fc.H_rm.1	0.987745	0.946	0.0160372	0.14396	0.981858	0.180936	NA	NA	0.172414	2.85187	0.0172414	0.982759	2167.7	672.834	6.34006e-147	49
7	L	1.5	fc.L_rm.1.5	0.981761	0.944	0.0193322	0.166874	0.980485	0.218172	NA	NA	0.103448	2.29925	0.0172414	0.982759	1504.68	9.81434	0.00595695	6
8	LQ	1.5	fc.LQ_rm.1.5	0.98283	0.968	0.0188919	0.163867	0.980562	0.213366	NA	NA	0.103448	2.29925	0.0172414	0.982759	1498.88	4.01586	0.10818	8
9	H	1.5	fc.H_rm.1.5	0.985463	0.955	0.0178817	0.151062	0.979711	0.19626	NA	NA	0.137931	2.60339	0.0172414	0.982759	1729.25	234.38	1.02602e-51	39
10	L	2	fc.L_rm.2	0.98152	0.94	0.0196124	0.17029	0.980049	0.222119	NA	NA	0.103448	2.29925	0.0172414	0.982759	1509.47	14.5999	0.000544312	7
11	LQ	2	fc.LQ_rm.2	0.982674	0.957	0.0193109	0.168586	0.98	0.219036	NA	NA	0.103448	2.29925	0.0172414	0.982759	1501.57	6.70532	0.0281927	8
12	H	2	fc.H_rm.2	0.982946	0.966	0.0190388	0.147932	0.978436	0.201831	NA	NA	0.137931	2.60339	0.0172414	0.982759	1679.14	184.272	7.7976e-41	35
13	L	2.5	fc.L_rm.2.5	0.981163	0.942	0.0199714	0.174868	0.979482	0.227338	NA	NA	0.103448	2.29925	0.0172414	0.982759	1512.54	17.6719	0.000117159	7
14	LQ	2.5	fc.LQ_rm.2.5	0.982124	0.944	0.0200077	0.175975	0.979172	0.227807	NA	NA	0.103448	2.29925	0.0172414	0.982759	1511.94	17.0774	0.000157716	10
15	H	2.5	fc.H_rm.2.5	0.981064	0.978	0.0200877	0.148533	0.977325	0.208016	NA	NA	0.12069	2.45948	0.0172414	0.982759	1625.65	130.789	3.20439e-29	29
16	L	3	fc.L_rm.3	0.980723	0.944	0.0204316	0.179401	0.97886	0.233041	NA	NA	0.103448	2.29925	0.0172414	0.982759	1516.22	21.3569	1.85607e-05	7
17	LQ	3	fc.LQ_rm.3	0.981407	0.961	0.0204969	0.180209	0.978437	0.23333	NA	NA	0.103448	2.29925	0.0172414	0.982759	1517.31	22.4454	1.07702e-05	10
18	H	3	fc.H_rm.3	0.979292	0.969	0.0211381	0.153573	0.975752	0.217341	NA	NA	0.137931	2.60339	0.0172414	0.982759	1665.12	170.251	8.64222e-38	32
19	L	3.5	fc.L_rm.3.5	0.980087	0.957	0.0211462	0.182913	0.978141	0.239173	NA	NA	0.12069	2.45948	0.0172414	0.982759	1520.6	25.7358	2.07834e-06	7
20	LQ	3.5	fc.LQ_rm.3.5	0.980707	0.954	0.0209908	0.182993	0.977637	0.237938	NA	NA	0.103448	2.29925	0.0172414	0.982759	1520.04	25.1703	2.75748e-06	9
21	H	3.5	fc.H_rm.3.5	0.977621	0.938	0.0221757	0.160764	0.974186	0.228188	NA	NA	0.12069	2.45948	0.0172414	0.982759	1604.7	109.836	1.13669e-24	23
22	L	4	fc.L_rm.4	0.979389	0.951	0.0219401	0.184369	0.977346	0.244242	NA	NA	0.103448	2.29925	0.0172414	0.982759	1525.31	30.4482	1.96983e-07	7
23	LQ	4	fc.LQ_rm.4	0.979882	0.967	0.021431	0.183259	0.976838	0.240064	NA	NA	0.12069	2.45948	0.0172414	0.982759	1525.8	30.9319	1.54667e-07	9
24	H	4	fc.H_rm.4	0.975667	0.94	0.0231146	0.166108	0.972945	0.236283	NA	NA	0.12069	2.45948	0.0172414	0.982759	1581.22	86.3585	1.42451e-19	16
25	LQH	0.5	fc.LQH_rm.0.5	0.989779	0.933	0.014146	0.149118	0.98306	0.17453	NA	NA	0.155172	2.73356	0.068966	1.91309	NA	NA	NA	63
26	LQHP	0.5	fc.LQHP_rm.0.5	0.990081	0.969	0.014077	0.143801	0.982744	0.168282	NA	NA	0.189655	2.95975	0.068966	1.91309	NA	NA	NA	71
27	LQHPT	0.5	fc.LQHPT_rm.0.5	0.9939	0.936	0.015392	0.162591	0.982098	0.177989	NA	NA	0.327586	3.54339	0.137931	2.60339	NA	NA	NA	70
28	LQH	1	fc.LQH_rm.1	0.987338	0.951	0.014104	0.142501	0.982989	0.172664	NA	NA	0.137931	2.60339	0.017241	0.982759	1598.39	76.9367	1.76e-17	31
29	LQHP	1	fc.LQHP_rm.1	0.987802	0.973	0.013425	0.128813	0.98385	0.159041	NA	NA	0.155172	2.73356	0.017241	0.982759	1596.18	74.7259	5.32e-17	31
30	LQHPT	1	fc.LQHPT_rm.1	0.988952	0.961	0.013484	0.128743	0.984058	0.1576	NA	NA	0.137931	2.60339	0.068966	1.91309	1616.61	95.158	1.95e-21	34
31	LQH	1.5	fc.LQH_rm.1.5	0.986146	0.928	0.015138	0.145075	0.982508	0.180644	NA	NA	0.172414	2.85187	0.017241	0.982759	1559.73	38.2789	4.37e-09	25
32	LQHP	1.5	fc.LQHP_rm.1.5	0.9862	0.974	0.014898	0.140438	0.982387	0.175266	NA	NA	0.155172	2.73356	0.017241	0.982759	1569.68	48.2252	3.02e-11	26
33	LQHPT	1.5	fc.LQHPT_rm.1.5	0.987116	0.965	0.014311	0.127229	0.982903	0.161719	NA	NA	0.137931	2.60339	0.017241	0.982759	1569.63	48.172	3.1e-11	27
34	LQH	2	fc.LQH_rm.2	0.984796	0.956	0.016756	0.155498	0.981189	0.19685	NA	NA	0.103448	2.29925	0.017241	0.982759	1535.97	14.5185	0.00063	19
35	LQHP	2	fc.LQHP_rm.2	0.984811	0.978	0.01582	0.145716	0.981241	0.184279	NA	NA	0.12069	2.45948	0.017241	0.982759	1542.62	21.1624	2.27e-05	19
36	LQHPT	2	fc.LQHPT_rm.2	0.985527	0.983	0.015667	0.14178	0.981177	0.179853	NA	NA	0.103448	2.29925	0.017241	0.982759	1563.69	42.2388	6.03e-10	24
37	LQH	2.5	fc.LQH_rm.2.5	0.983237	0.971	0.018329	0.170308	0.97949	0.215497	NA	NA	0.103448	2.29925	0.017241	0.982759	1537.09	15.633	0.000361	17
38	LQHP	2.5	fc.LQHP_rm.2.5	0.983127	0.962	0.01745	0.154428	0.97909	0.198648	NA	NA	0.103448	2.29925	0.017241	0.982759	1545.86	24.4023	4.5e-06	17
39	LQHPT	2.5	fc.LQHPT_rm.2.5	0.98354	0.954	0.017264	0.155462	0.979198	0.198209	NA	NA	0.12069	2.45948	0.017241	0.982759	1546.18	24.7274	3.83e-06	18
40	LQH	3	fc.LQH_rm.3	0.981927	0.935	0.019448	0.177769	0.97832	0.226469	NA	NA	0.103448	2.29925	0.017241	0.982759	1521.46	0	0.896054	10
41	LQHP	3	fc.LQHP_rm.3	0.981457	0.915	0.018602	0.164831	0.977786	0.212598	NA	NA	0.12069	2.45948	0.017241	0.982759	1537.55	16.0977	0.000286	12
42	LQHPT	3	fc.LQHPT_rm.3	0.981807	0.937	0.018323	0.162324	0.977854	0.208583	NA	NA	0.12069	2.45948	0.017241	0.982759	1553.02	31.5678	1.25e-07	17
43	LQH	3.5	fc.LQH_rm.3.5	0.980824	0.953	0.02014	0.179728	0.977624	0.231197	NA	NA	0.12069	2.45948	0.017241	0.982759	1526.18	4.72591	0.084356	9
44	LQHP	3.5	fc.LQHP_rm.3.5	0.980204	0.899	0.019434	0.166421	0.977257	0.217498	NA	NA	0.12069	2.45948	0.017241	0.982759	1538.47	17.0169	0.000181	10
45	LQHPT	3.5	fc.LQHPT_rm.3.5	0.980669	0.898	0.019164	0.164462	0.977473	0.214563	NA	NA	0.12069	2.45948	0.017241	0.982759	1532.71	11.2536	0.003226	9
46	LQH	4	fc.LQH_rm.4	0.980008	0.953	0.020629	0.179984	0.977102	0.233519	NA	NA	0.12069	2.45948	0.017241	0.982759	1531.79	10.3313	0.005116	9
47	LQHP	4	fc.LQHP_rm.4	0.9798	0.91	0.019946	0.163854	0.977011	0.218504	NA	NA	0.103448	2.29925	0.017241	0.982759	1530.52	9.06059	0.009657	6
48	LQHPT	4	fc.LQHPT_rm.4	0.980117	0.915	0.01978	0.162813	0.977172	0.216945	NA	NA	0.12069	2.45948	0.017241	0.982759	1539.63	18.1749	0.000101	10

## Sheet: Table S5
Table S5 MaxEnt modeling parameters and evaluation results of model accuracy for Pseudohynobius jinfo
	fc	rm	tune.args	auc.train	cbi.train	auc.diff.avg	auc.diff.sd	auc.val.avg	auc.val.sd	cbi.val.avg	cbi.val.sd	or.10p.avg	or.10p.sd	or.mtp.avg	or.mtp.sd	AICc	delta.AICc	w.AIC	ncoef
1	L	0.5	fc.L_rm.0.5	0.998283	0.733	0.00370594	0.0177477	0.997278	0.019332	NA	NA	0.2	1.2	0.1	0.9	213.842	1.18189	0.150905	4
2	LQ	0.5	fc.LQ_rm.0.5	0.998343	0.742	0.00395478	0.0178705	0.997007	0.0196457	NA	NA	0.2	1.2	0.2	1.2	267.821	55.1605	2.86681e-13	7
3	H	0.5	fc.H_rm.0.5	0.998865	0.626	0.00452948	0.0250514	0.996123	0.0263406	NA	NA	0.3	1.37477	0.2	1.2	NA	NA	NA	37
4	L	1	fc.L_rm.1	0.998222	0.63	0.0037383	0.0178186	0.997318	0.0194157	NA	NA	0.2	1.2	0.1	0.9	216.41	3.74975	0.0417929	4
5	LQ	1	fc.LQ_rm.1	0.998303	0.622	0.00375727	0.0169929	0.997208	0.0186919	NA	NA	0.2	1.2	0.1	0.9	216.138	3.47773	0.0478816	4
6	H	1	fc.H_rm.1	0.998092	0.663	0.00767523	0.0532334	0.993261	0.0546161	NA	NA	0.3	1.37477	0.1	0.9	NA	NA	NA	45
7	L	1.5	fc.L_rm.1.5	0.998172	0.527	0.00362336	0.01683	0.997469	0.0184233	NA	NA	0.2	1.2	0.1	0.9	212.66	0	0.272489	3
8	LQ	1.5	fc.LQ_rm.1.5	0.998222	0.592	0.0036334	0.0164072	0.997409	0.0180681	NA	NA	0.2	1.2	0.1	0.9	218.052	5.39166	0.0183893	4
9	H	1.5	fc.H_rm.1.5	0.997811	0.585	0.0124033	0.0950084	0.988691	0.0964903	NA	NA	0.3	1.37477	0.1	0.9	NA	NA	NA	57
10	L	2	fc.L_rm.2	0.998172	0.48	0.00348722	0.0158672	0.9976	0.0174353	NA	NA	0.2	1.2	0.1	0.9	214.535	1.87515	0.1067	3
11	LQ	2	fc.LQ_rm.2	0.998192	0.509	0.00354971	0.0157698	0.997509	0.0174303	NA	NA	0.2	1.2	0.1	0.9	213.778	1.11829	0.155782	3
12	H	2	fc.H_rm.2	0.997188	0.481	0.0161031	0.123389	0.985483	0.125361	NA	NA	0.3	1.37477	0.1	0.9	NA	NA	NA	50
13	L	2.5	fc.L_rm.2.5	0.998192	0.558	0.00343365	0.0153173	0.99765	0.0168995	NA	NA	0.2	1.2	0.1	0.9	216.41	3.74966	0.0417947	3
14	LQ	2.5	fc.LQ_rm.2.5	0.998202	0.509	0.00348275	0.015245	0.99757	0.0168956	NA	NA	0.2	1.2	0.1	0.9	215.218	2.55813	0.0758329	3
15	H	2.5	fc.H_rm.2.5	0.996374	0.55	0.0170271	0.122584	0.985432	0.125417	NA	NA	0.3	1.37477	0.1	0.9	NA	NA	NA	50
16	L	3	fc.L_rm.3	0.998202	0.597	0.00340352	0.0151461	0.99767	0.0167206	NA	NA	0.2	1.2	0.1	0.9	218.305	5.64532	0.0161989	3
17	LQ	3	fc.LQ_rm.3	0.998182	0.507	0.00346434	0.0151116	0.997595	0.0167574	NA	NA	0.2	1.2	0.1	0.9	216.652	3.99183	0.0370284	3
18	H	3	fc.H_rm.3	0.995209	0.514	0.0190391	0.132035	0.984247	0.135689	NA	NA	0.3	1.37477	0.1	0.9	NA	NA	NA	46
19	L	3.5	fc.L_rm.3.5	0.998212	0.751	0.00336224	0.0148895	0.99771	0.0164502	NA	NA	0.2	1.2	0.1	0.9	220.238	7.5782	0.00616259	3
20	LQ	3.5	fc.LQ_rm.3.5	0.998182	0.597	0.00340185	0.0147714	0.997655	0.0163925	NA	NA	0.2	1.2	0.1	0.9	218.091	5.43094	0.0180317	3
21	H	3.5	fc.H_rm.3.5	0.993823	0.61	0.0207966	0.136785	0.983564	0.141538	NA	NA	0.3	1.37477	0.1	0.9	NA	NA	NA	46
22	L	4	fc.L_rm.4	0.998212	0.734	0.00333211	0.0146229	0.99777	0.0162042	NA	NA	0.2	1.2	0.1	0.9	222.223	9.56243	0.00228504	3
23	LQ	4	fc.LQ_rm.4	0.998182	0.755	0.00339404	0.0147903	0.997665	0.0163891	NA	NA	0.2	1.2	0.1	0.9	219.544	6.88347	0.00872215	3
24	H	4	fc.H_rm.4	0.992704	0.625	0.0226792	0.142846	0.982766	0.148675	NA	NA	0.3	1.37477	0.1	0.9	NA	NA	NA	27
25	LQH	0.5	fc.LQH_rm.0.5	0.998301	0.696	0.00407981	0.0161316	0.996883	0.0181464	NA	NA	0.3	1.37477	0.2	1.2	NA	NA	NA	10
26	LQHP	0.5	fc.LQHP_rm.0.5	0.998914	0.708	0.00405635	0.0184582	0.996521	0.0200106	NA	NA	0.3	1.37477	0.2	1.2	NA	NA	NA	24
27	LQHPT	0.5	fc.LQHPT_rm.0.5	0.999477	0.41	0.00367987	0.0191077	0.996582	0.0201541	NA	NA	0.3	1.37477	0.2	1.2	NA	NA	NA	25
28	LQH	1	fc.LQH_rm.1	0.99821	0.65	0.00374578	0.0163429	0.997285	0.0180711	NA	NA	0.3	1.37477	0.1	0.9	355.686	134.059	5.13691e-30	8
29	LQHP	1	fc.LQHP_rm.1	0.997858	0.777	0.00429765	0.0174984	0.996923	0.0196741	NA	NA	0.3	1.37477	0.1	0.9	NA	NA	NA	43
30	LQHPT	1	fc.LQHPT_rm.1	0.997899	0.783	0.00432223	0.0176897	0.996913	0.0198531	NA	NA	0.3	1.37477	0.1	0.9	NA	NA	NA	33
31	LQH	1.5	fc.LQH_rm.1.5	0.99812	0.657	0.00378041	0.0165436	0.997285	0.0182947	NA	NA	0.3	1.37477	0.1	0.9	357.807	136.18	1.77932e-30	8
32	LQHP	1.5	fc.LQHP_rm.1.5	0.997798	0.641	0.00424515	0.0178742	0.996994	0.0199857	NA	NA	0.3	1.37477	0.1	0.9	NA	NA	NA	20
33	LQHPT	1.5	fc.LQHPT_rm.1.5	0.997798	0.641	0.00424738	0.0178712	0.996994	0.0199857	NA	NA	0.3	1.37477	0.1	0.9	NA	NA	NA	20
34	LQH	2	fc.LQH_rm.2	0.9981	0.622	0.00378823	0.0163131	0.997295	0.018109	NA	NA	0.3	1.37477	0.1	0.9	NA	NA	NA	9
35	LQHP	2	fc.LQHP_rm.2	0.997547	0.461	0.00440713	0.0179505	0.996923	0.0202025	NA	NA	0.3	1.37477	0.1	0.9	NA	NA	NA	22
36	LQHPT	2	fc.LQHPT_rm.2	0.997547	0.461	0.00439819	0.0178702	0.996933	0.0201145	NA	NA	0.3	1.37477	0.1	0.9	NA	NA	NA	22
37	LQH	2.5	fc.LQH_rm.2.5	0.99806	0.537	0.00383851	0.0168353	0.997265	0.0186322	NA	NA	0.3	1.37477	0.1	0.9	271.647	50.02	9.11233e-12	7
38	LQHP	2.5	fc.LQHP_rm.2.5	0.997295	0.427	0.0044574	0.0175038	0.996954	0.019859	NA	NA	0.3	1.37477	0.1	0.9	NA	NA	NA	18
39	LQHPT	2.5	fc.LQHPT_rm.2.5	0.997295	0.427	0.0044574	0.0175038	0.996954	0.019859	NA	NA	0.3	1.37477	0.1	0.9	NA	NA	NA	18
40	LQH	3	fc.LQH_rm.3	0.998029	0.499	0.00383404	0.0168057	0.997265	0.0186322	NA	NA	0.3	1.37477	0.1	0.9	228.595	6.96771	0.0203384	5
41	LQHP	3	fc.LQHP_rm.3	0.997245	0.517	0.00460487	0.0180131	0.996903	0.0203972	NA	NA	0.3	1.37477	0.1	0.9	NA	NA	NA	22
42	LQHPT	3	fc.LQHPT_rm.3	0.997245	0.517	0.00460487	0.0180131	0.996903	0.0203972	NA	NA	0.3	1.37477	0.1	0.9	NA	NA	NA	22
43	LQH	3.5	fc.LQH_rm.3.5	0.997999	0.565	0.00375025	0.0169019	0.997356	0.0186132	NA	NA	0.3	1.37477	0.1	0.9	221.627	0	0.662728	4
44	LQHP	3.5	fc.LQHP_rm.3.5	0.997104	0.563	0.00460375	0.0184754	0.996873	0.0207741	NA	NA	0.3	1.37477	0.1	0.9	NA	NA	NA	27
45	LQHPT	3.5	fc.LQHPT_rm.3.5	0.997104	0.563	0.00460375	0.0184754	0.996873	0.0207741	NA	NA	0.3	1.37477	0.1	0.9	NA	NA	NA	27
46	LQH	4	fc.LQH_rm.4	0.997979	0.57	0.00365753	0.0164045	0.997456	0.0180766	NA	NA	0.3	1.37477	0.1	0.9	223.102	1.47534	0.316934	4
47	LQHP	4	fc.LQHP_rm.4	0.997054	0.602	0.00460375	0.0184282	0.996893	0.0206894	NA	NA	0.3	1.37477	0.1	0.9	NA	NA	NA	21
48	LQHPT	4	fc.LQHPT_rm.4	0.997054	0.602	0.00460375	0.0184282	0.996893	0.0206894	NA	NA	0.3	1.37477	0.1	0.9	NA	NA	NA	21

## Sheet: Table S6
Table S6 MaxEnt modeling parameters and evaluation results of model accuracy for Tylototriton wenxianensis
	fc	rm	tune.args	auc.train	cbi.train	auc.diff.avg	auc.diff.sd	auc.val.avg	auc.val.sd	cbi.val.avg	cbi.val.sd	or.10p.avg	or.10p.sd	or.mtp.avg	or.mtp.sd	AICc	delta.AICc	w.AIC	ncoef
1	L	0.5	fc.L_rm.0.5	0.99509	0.801	0.0258886	0.232633	0.97642	0.235813	NA	NA	0.166667	1.23603	0.0833333	0.916667	299.491	0	0.868408	7
2	LQ	0.5	fc.LQ_rm.0.5	0.996037	0.843	0.027387	0.255103	0.974384	0.257746	NA	NA	0.166667	1.23603	0.0833333	0.916667	493.92	194.429	5.23588e-43	10
3	H	0.5	fc.H_rm.0.5	0.997763	0.7	0.0258056	0.241426	0.975482	0.243359	NA	NA	0.166667	1.23603	0.166667	1.23603	NA	NA	NA	66
4	L	1	fc.L_rm.1	0.994989	0.592	0.0253279	0.226334	0.976772	0.229379	NA	NA	0.166667	1.23603	0.0833333	0.916667	305.901	6.41087	0.0352063	7
5	LQ	1	fc.LQ_rm.1	0.994972	0.684	0.0270404	0.244706	0.975189	0.247879	NA	NA	0.166667	1.23603	0.0833333	0.916667	368.894	69.4032	7.37915e-16	9
6	H	1	fc.H_rm.1	0.995986	0.51	0.022661	0.18331	0.979672	0.18777	NA	NA	0.166667	1.23603	0.166667	1.23603	NA	NA	NA	71
7	L	1.5	fc.L_rm.1.5	0.994964	0.667	0.0246652	0.221041	0.977149	0.22381	NA	NA	0.166667	1.23603	0.0833333	0.916667	312.58	13.0893	0.00124859	7
8	LQ	1.5	fc.LQ_rm.1.5	0.994704	0.642	0.0263479	0.236843	0.975825	0.23998	NA	NA	0.166667	1.23603	0.0833333	0.916667	330.243	30.7523	1.8237e-07	8
9	H	1.5	fc.H_rm.1.5	0.995676	0.529	0.0122583	0.0650012	0.989794	0.071385	NA	NA	0.166667	1.23603	0.166667	1.23603	NA	NA	NA	64
10	L	2	fc.L_rm.2	0.994713	0.638	0.0240802	0.216025	0.977267	0.21833	NA	NA	0.166667	1.23603	0.0833333	0.916667	306.049	6.55873	0.0326974	6
11	LQ	2	fc.LQ_rm.2	0.994721	0.636	0.0252525	0.227761	0.976554	0.230538	NA	NA	0.166667	1.23603	0.0833333	0.916667	335.366	35.8756	1.40744e-08	8
12	H	2	fc.H_rm.2	0.995232	-0.194	0.00989457	0.0358195	0.992266	0.0448481	NA	NA	0.166667	1.23603	0.166667	1.23603	NA	NA	NA	71
13	L	2.5	fc.L_rm.2.5	0.994704	0.636	0.0235187	0.210463	0.976915	0.211898	NA	NA	0.166667	1.23603	0.0833333	0.916667	312.315	12.8246	0.0014253	6
14	LQ	2.5	fc.LQ_rm.2.5	0.994872	0.671	0.0242485	0.219509	0.977074	0.221817	NA	NA	0.166667	1.23603	0.0833333	0.916667	318.054	18.563	8.08764e-05	7
15	H	2.5	fc.H_rm.2.5	0.994914	-0.117	0.00948627	0.0293304	0.992819	0.039625	NA	NA	0.25	1.43614	0.166667	1.23603	NA	NA	NA	71
16	L	3	fc.L_rm.3	0.994176	0.58	0.0233131	0.206448	0.976001	0.206825	NA	NA	0.166667	1.23603	0.0833333	0.916667	318.784	19.2931	5.61401e-05	6
17	LQ	3	fc.LQ_rm.3	0.99483	0.723	0.0234837	0.213553	0.9772	0.215223	NA	NA	0.166667	1.23603	0.0833333	0.916667	309.474	9.98326	0.00590048	6
18	H	3	fc.H_rm.3	0.994654	0.383	0.0096569	0.0280819	0.992685	0.0394458	NA	NA	0.25	1.43614	0.166667	1.23603	NA	NA	NA	76
19	L	3.5	fc.L_rm.3.5	0.993012	0.768	0.0231066	0.201259	0.97601	0.201517	NA	NA	0.166667	1.23603	0.0833333	0.916667	316.022	16.5312	0.000223371	5
20	LQ	3.5	fc.LQ_rm.3.5	0.994863	0.671	0.0228773	0.206651	0.977049	0.207564	NA	NA	0.166667	1.23603	0.0833333	0.916667	305.259	5.76848	0.0485415	5
21	H	3.5	fc.H_rm.3.5	0.994239	0.757	0.0100225	0.0281633	0.992366	0.0403498	NA	NA	0.25	1.43614	0.166667	1.23603	NA	NA	NA	69
22	L	4	fc.L_rm.4	0.992559	0.756	0.0226214	0.195084	0.976395	0.195255	NA	NA	0.166667	1.23603	0.0833333	0.916667	312.54	13.05	0.00127339	4
23	LQ	4	fc.LQ_rm.4	0.994461	0.744	0.0224233	0.200205	0.976228	0.199908	NA	NA	0.166667	1.23603	0.0833333	0.916667	309.92	10.4299	0.00471961	5
24	H	4	fc.H_rm.4	0.993447	0.746	0.0108323	0.0299534	0.991352	0.0434206	NA	NA	0.25	1.43614	0.0833333	0.916667	NA	NA	NA	95
25	LQH	0.5	fc.LQH_rm.0.5	0.999053	0.737	0.0153434	0.150289	0.985223	0.151046	NA	NA	0.166667	1.23603	0.166667	1.23603	NA	NA	NA	28
26	LQHP	0.5	fc.LQHP_rm.0.5	0.999162	0.714	0.0124968	0.120319	0.987988	0.120992	NA	NA	0.166667	1.23603	0.166667	1.23603	NA	NA	NA	21
27	LQHPT	0.5	fc.LQHPT_rm.0.5	0.99969	0.667	0.0129667	0.121074	0.987158	0.121331	NA	NA	0.25	1.43614	0.166667	1.23603	NA	NA	NA	15
28	LQH	1	fc.LQH_rm.1	0.997051	0.586	0.0199401	0.181419	0.982107	0.183791	NA	NA	0.166667	1.23603	0.0833333	0.916667	NA	NA	NA	11
29	LQHP	1	fc.LQHP_rm.1	0.998191	0.721	0.014339	0.126741	0.98684	0.128336	NA	NA	0.166667	1.23603	0.166667	1.23603	NA	NA	NA	13
30	LQHPT	1	fc.LQHPT_rm.1	0.999481	0.544	0.0147243	0.131543	0.985575	0.132118	NA	NA	0.25	1.43614	0.166667	1.23603	NA	NA	NA	13
31	LQH	1.5	fc.LQH_rm.1.5	0.996473	0.659	0.0214426	0.192045	0.981026	0.194896	NA	NA	0.166667	1.23603	0.0833333	0.916667	494.922	189.012	8.78271e-42	10
32	LQHP	1.5	fc.LQHP_rm.1.5	0.997721	0.669	0.0156587	0.134443	0.985843	0.136485	NA	NA	0.166667	1.23603	0.0833333	0.916667	NA	NA	NA	19
33	LQHPT	1.5	fc.LQHPT_rm.1.5	0.999112	0.485	0.0159351	0.139095	0.984553	0.140001	NA	NA	0.166667	1.23603	0.166667	1.23603	NA	NA	NA	15
34	LQH	2	fc.LQH_rm.2	0.996406	0.645	0.021783	0.197277	0.980524	0.200026	NA	NA	0.166667	1.23603	0.0833333	0.916667	323.961	18.0506	0.000116809	8
35	LQHP	2	fc.LQHP_rm.2	0.99737	0.738	0.0164218	0.136754	0.985366	0.139265	NA	NA	0.166667	1.23603	0.0833333	0.916667	NA	NA	NA	11
36	LQHPT	2	fc.LQHPT_rm.2	0.998877	0.791	0.0163182	0.138254	0.984318	0.13943	NA	NA	0.166667	1.23603	0.166667	1.23603	NA	NA	NA	11
37	LQH	2.5	fc.LQH_rm.2.5	0.996532	0.801	0.0215751	0.199592	0.980164	0.201758	NA	NA	0.166667	1.23603	0.0833333	0.916667	505.225	199.315	5.08741e-44	10
38	LQHP	2.5	fc.LQHP_rm.2.5	0.996993	0.716	0.0170188	0.135652	0.984922	0.138543	NA	NA	0.166667	1.23603	0.166667	1.23603	379.654	73.7435	9.41703e-17	9
39	LQHPT	2.5	fc.LQHPT_rm.2.5	0.998542	0.91	0.0166883	0.138442	0.984193	0.140104	NA	NA	0.166667	1.23603	0.166667	1.23603	NA	NA	NA	12
40	LQH	3	fc.LQH_rm.3	0.996683	0.794	0.021441	0.200399	0.97982	0.202124	NA	NA	0.166667	1.23603	0.0833333	0.916667	312.926	7.0156	0.029086	7
41	LQHP	3	fc.LQHP_rm.3	0.996834	-0.185	0.0182677	0.13723	0.983229	0.140003	NA	NA	0.25	1.43614	0.166667	1.23603	NA	NA	NA	11
42	LQHPT	3	fc.LQHPT_rm.3	0.998082	0.605	0.0174323	0.137812	0.983975	0.140282	NA	NA	0.166667	1.23603	0.166667	1.23603	NA	NA	NA	11
43	LQH	3.5	fc.LQH_rm.3.5	0.996783	0.806	0.0212347	0.19925	0.979451	0.200427	NA	NA	0.166667	1.23603	0.0833333	0.916667	305.91	0	0.97074	6
44	LQHP	3.5	fc.LQHP_rm.3.5	0.995803	0.574	0.0184375	0.135831	0.982668	0.138371	NA	NA	0.25	1.43614	0.166667	1.23603	NA	NA	NA	12
45	LQHPT	3.5	fc.LQHPT_rm.3.5	0.997294	-0.272	0.0185731	0.135852	0.982576	0.138415	NA	NA	0.25	1.43614	0.166667	1.23603	NA	NA	NA	11
46	LQH	4	fc.LQH_rm.4	0.99639	0.809	0.0215164	0.198601	0.978346	0.199012	NA	NA	0.166667	1.23603	0.0833333	0.916667	325.411	19.5008	5.65668e-05	7
47	LQHP	4	fc.LQHP_rm.4	0.99494	0.557	0.0186987	0.1387	0.981696	0.140561	NA	NA	0.25	1.43614	0.166667	1.23603	339.239	33.3286	5.62193e-08	7
48	LQHPT	4	fc.LQHPT_rm.4	0.99494	0.557	0.0186987	0.1387	0.981696	0.140561	NA	NA	0.25	1.43614	0.166667	1.23603	339.239	33.3286	5.62193e-08	7
